# Supplementary material for: Beneficial Effects of Long-Lasting Bicarbonate–Sulfate–Calcium–Magnesium Water Intake on Metabolic Dysfunction-Associated Steatotic Liver Disease (MASLD)-Related Outcomes via Impacting Intestinal Permeability (IP), IP-Related Systemic Inflammation, and Oxidative Stress
Source: Nutrients. 2025 Oct 31;17(21):3452. doi: 10.3390/nu17213452 (PMC12609797; doi:10.3390/nu17213452)
Supplement: Supplementary file 1 [file nutrients-17-03452-s001.zip]

Archive with 13 entries (11 files):
- Supplementary/
- Supplementary/.DS_Store
- Supplementary/CONSORT checKlist and flow-diagram.pdf
- Supplementary/Etich approval IRB + blank informed consent/
- Supplementary/Etich approval IRB + blank informed consent/.DS_Store
- Supplementary/Etich approval IRB + blank informed consent/ENG Blank informed consent-2 copia.pdf
- Supplementary/Etich approval IRB + blank informed consent/Ethics approval.pdf
- Supplementary/Etich approval IRB + blank informed consent/ITA  Blank informed consent-2.pdf
- Supplementary/Etich approval IRB + blank informed consent/ITA - collected Blank informed consent-1.pdf
- Supplementary/Supplementary File S1.pdf
- Supplementary/Supplementary File S2.pdf
- Supplementary/Table S1 Supplementary Table 1.pdf
- Supplementary/Table S2 Supplementary Table 2.pdf
